# Supplementary material for: Medium throughput bisulfite sequencing for accurate detection of 5-methylcytosine and 5-hydroxymethylcytosine
Source: BMC Genomics. 2017 Jan 18;18:96. doi: 10.1186/s12864-017-3489-9 (PMC5242011; doi:10.1186/s12864-017-3489-9)
Supplement: Additional file 1: — Sequences of universal primers and indices used to achieve the multiplexing of up to 478 samples. (XLSX 9 kb) [file 12864_2017_3489_MOESM1_ESM.xlsx]

## Sheet: Suppl Table1
	Table S1. Sequences of universal primers and indices used to achieve the multiplexing of up to 478 samples (see also Fig.1)
	Primer	Primer Sequence	Primer length (bp)
	CS1	ACA CTG ACG ACA TGG TTC TAC A	22
	CS2	TAC GGT AGC AGA GAC TTG GTC T	22
	Primer	Primer Sequence	Primer length (bp)
	P5	AAT GAT ACG GCG ACC ACC GAG ATC T	25
	P7	CAA GCA GAA GAC GGC ATA CGA GAT	24
	Index #	Index Sequence*	Primer length (bp)
	1	GTA TCG TCG T	10
	2	GTG TAT GCG T	10
	3	TGC TCG TAG T	10
	4	GTC GTC GTC T	10
	…	…	…
	…	…	…
	…	…	…
	477	…	10
	478	…	10
	*All 478 index sequences can be found in the Sample Customized Running Sheet
