# Supplementary material for: Medium throughput bisulfite sequencing for accurate detection of 5-methylcytosine and 5-hydroxymethylcytosine
Source: BMC Genomics. 2017 Jan 18;18:96. doi: 10.1186/s12864-017-3489-9 (PMC5242011; doi:10.1186/s12864-017-3489-9)
Supplement: Additional file 2: — LNA oligonucleotides used for customized sequencing on the MiSeq platform. (XLSX 8 kb) [file 12864_2017_3489_MOESM2_ESM.xlsx]

## Sheet: Suppl Table2
	Table S2. LNA oligonucleotides used for customized sequencing on the MiSeq platform
	Primer	Primer Sequence	Primer length (bp)
	LNA-CS1	A+CA+ CTG+ ACG ACA TGG TTC TAC A	22
	LNA-CS2	T+AC+ GGT+ AGC AGA GAC TTG GTC T	22
	LNA-CS2rc	A+GA C+CA+ AGT CTC TGC TAC CGT A	22
	NB: "+" indicates locked nucleic acids (LNA)
