# Supplementary material for: Medium throughput bisulfite sequencing for accurate detection of 5-methylcytosine and 5-hydroxymethylcytosine
Source: BMC Genomics. 2017 Jan 18;18:96. doi: 10.1186/s12864-017-3489-9 (PMC5242011; doi:10.1186/s12864-017-3489-9)
Supplement: Additional file 3: — Primers used for amplification of genomic DNA using NEXTERA XT and targeted BS-Seq (Fig. 3). (XLSX 9 kb) [file 12864_2017_3489_MOESM3_ESM.xlsx]

## Sheet: Suppl Table3
	Table S3. Primers used for amplification of genomic DNA using NEXTERA XT and targeted BS-Seq (Fig.2)
	Primer pair	Targeted DNA strand	Primer	Primer Sequence	Primer length (bp)	Amplicon size (bp)	Nbr of CpGs
	1	minus	Forward	TTG TTT GAG AAG AGA ATG TTT TT	23	441	10
			Reverse	TAA CCC ATC CAA AAA AAA TAA C	22
	2	minus	Forward	ATG AAT TGA GAG ATT TTA AAG GG	23	437	21
			Reverse	AAA AAC TCT AAA AAT CAA TCC TAT CA	26
	3	minus	Forward	TTT GGG GAA GGT TGT ATG	18	470	52
			Reverse	AAC CCA AAA CTT ACC TAT AAT TCC	24
