# Supplementary material for: Medium throughput bisulfite sequencing for accurate detection of 5-methylcytosine and 5-hydroxymethylcytosine
Source: BMC Genomics. 2017 Jan 18;18:96. doi: 10.1186/s12864-017-3489-9 (PMC5242011; doi:10.1186/s12864-017-3489-9)
Supplement: Additional file 4: — Primers used for amplification of genomic DNA in oxBS experiments (Fig. 4). (XLSX 10 kb) [file 12864_2017_3489_MOESM4_ESM.xlsx]

## Sheet: Suppl Table4
	Table S4. Primers used for amplification of genomic DNA in oxBS experiments (Fig.4)
	Primer pair	Targeted DNA strand	Primer	Primer Sequence	Primer length (bp)	Amplicon size (bp)	Nbr of CpGs
	1	plus	Forward 1	TTGAATTTAGGAGGTAGAGATTGTA	25	264	4
			Reverse 1	ACCATTTAACTCCAAATACATATCA	25
			Forward 2	GAAAAAAAGAATAAGAAGTGGTTTT	25	248
			Reverse 2	CATATACTTTATACACCTCATAATTACCC	29
	2	plus	Forward 1	GGGTTGAAGGGTTTTTTAAGT	21	226	8
			Reverse 1	CCTATCCCAAAAATTCAAAATAC	23
			Forward 2	AAGTAGGAGTTTAGGTAGAGGAGG	24	196
			Reverse 2	CCTATCCCAAAAATTCAAAATAC	23
	3	plus	Forward 1	ATGGGAAATATTAGAAAGGATTTAA	25	216	3
			Reverse 1	AAAAAAACATAAACTAATCTCCCTC	25
			Forward 2	GAGTTTGGGGTGAGTGGGTTGATG	24	200
			Reverse 2	CCAATATTCACCTCCTAATAAAATT	25
	4	minus	Forward 1	TGGGTTAGTTTTATGGGAGG	20	252	5
			Reverse 1	CAAATATACACACACAACRCA	21
			Forward 2	AGGGGTTTAGATTTTTAGTGGTT	23	220
			Reverse 2	AACCCCAACAAAATAAAAAACA	22
	5	minus	Forward 1	GTTGTTTATTTTTYGTTGTTTATTTATTA	29	216	3
			Reverse 1	TATCTCTCAAAAACAAAAAAAAAAA	25
			Forward 2	TGATGTAGTTGTTATATAAAGAGGTAGG	28	235
			Reverse 2	CACACAATAAAATACTATTTCCATAAAA	28
	6	plus	Forward 1	TTTTTTGTGAAGGTTTAATTTTGAT	25	271	4
			Reverse 1	ACATTTTTCTTTTAACCCTCAAAC	24
			Forward 2	GGTTTTGGTAGTTTTGTTAAATTTT	25	166
			Reverse 2	ACCCCATTAAACATTCATAACTATT	25
	7	minus	Forward 1	TTGGGAAAGTTTTTTAATGAGTAAT	25	271	3
			Reverse 1	CATTTCTACCAAAAATCCTAAAAAA	25
			Forward 2	GAATTTTTTTTTTGTTGTTGTTGTT	25	173
			Reverse 2	TACCTATAATCCCAACTATTCCAAA	25
