# Supplementary material for: Medium throughput bisulfite sequencing for accurate detection of 5-methylcytosine and 5-hydroxymethylcytosine
Source: BMC Genomics. 2017 Jan 18;18:96. doi: 10.1186/s12864-017-3489-9 (PMC5242011; doi:10.1186/s12864-017-3489-9)
Supplement: Additional file 7: — csv sample running sheet. (CSV 19 kb) [file 12864_2017_3489_MOESM7_ESM.csv]

[Header]
IEMFileVersion	4
Investigator Name	PI name
Project Name	CustomizedMiSeqRun
Experiment Name	PI name_22April2016_V3_600
Date	22/04/2016
Workflow	GenerateFASTQ
Application	FASTQ Only
Assay	BisAmp
Description	DESCRIPTION
Chemistry	Default
[Reads]
300
300
[Settings]
CustomRead1PrimerMix	C1
CustomIndexPrimerMix	C2
CustomRead2PrimerMix	C3
[Data]
Sample_ID	Sample_Name	Sample_Plate	Sample_Well	Sample_Project	index	Description	GenomeFolder
GT1	1	Plate1	A1	BisAmp	GTATCGTCGT
GT2	2	Plate1	B1	BisAmp	GTGTATGCGT
GT3	3	Plate1	C1	BisAmp	TGCTCGTAGT
GT4	4	Plate1	D1	BisAmp	GTCGTCGTCT
GT5	5	Plate1	E1	BisAmp	GTGCGTGTGT
GT6	6	Plate1	F1	BisAmp	GCGTCGTGTA
GT7	7	Plate1	G1	BisAmp	GTCGTGTACT
GT8	8	Plate1	H1	BisAmp	GATGTAGCGT
GT9	9	Plate1	A2	BisAmp	GAGTGATCGT
GT10	10	Plate1	B2	BisAmp	CGCTATCAGT
GT11	11	Plate1	C2	BisAmp	CGCTGTAGTC
GT12	12	Plate1	D2	BisAmp	GCTAGTGAGT
GT13	13	Plate1	E2	BisAmp	GAGCTAGTGA
GT14	14	Plate1	F2	BisAmp	CGTGCTGTCA
GT15	15	Plate1	G2	BisAmp	GATCGTCTCT
GT16	16	Plate1	H2	BisAmp	GTGCTGTCGT
GT17	17	Plate1	A3	BisAmp	TGAGCGTGCT
GT18	18	Plate1	B3	BisAmp	CATGTCGTCA
GT19	19	Plate1	C3	BisAmp	TCAGTGTCTC
GT20	20	Plate1	D3	BisAmp	GTGCTCATGT
GT21	21	Plate1	E3	BisAmp	CGTATCTCGA
GT22	22	Plate1	F3	BisAmp	GTCATGCGTC
GT23	23	Plate1	G3	BisAmp	CTATGCGATC
GT24	24	Plate1	H3	BisAmp	TGCTATGCTG
GT25	25	Plate1	A4	BisAmp	TGTGTGCATG
GT26	26	Plate1	B4	BisAmp	GAGTGTCACT
GT27	27	Plate1	C4	BisAmp	CTAGTCTCGT
GT28	28	Plate1	D4	BisAmp	GAGTGCATCT
GT29	29	Plate1	E4	BisAmp	TGCGTAGTCG
GT30	30	Plate1	F4	BisAmp	CTGTGTCGTC
GT31	31	Plate1	G4	BisAmp	CTGTAGTGCG
GT32	32	Plate1	H4	BisAmp	GTGCGCTAGT
GT33	33	Plate1	A5	BisAmp	TGTGCTCGCA
GT34	34	Plate1	B5	BisAmp	GATGCGAGCT
GT35	35	Plate1	C5	BisAmp	CTGTACGTGA
GT36	36	Plate1	D5	BisAmp	GCGATGATGA
GT37	37	Plate1	E5	BisAmp	TGTCGAGTCA
GT38	38	Plate1	F5	BisAmp	GTCTACTGTC
GT39	39	Plate1	G5	BisAmp	CAGTCAGAGT
GT40	40	Plate1	H5	BisAmp	CGCAGTCTAT
GT41	41	Plate1	A6	BisAmp	GTATGAGCAC
GT42	42	Plate1	B6	BisAmp	CGAGTGCTGT
GT43	43	Plate1	C6	BisAmp	TATAGCACGC
GT44	44	Plate1	D6	BisAmp	TCATGCGCGA
GT45	45	Plate1	E6	BisAmp	TATGCGCTGC
GT46	46	Plate1	F6	BisAmp	TCTCTGTGCA
GT47	47	Plate1	G6	BisAmp	CTATCGCGTG
GT48	48	Plate1	H6	BisAmp	TACGCTGCTG
GT49	49	Plate1	A7	BisAmp	CTGCATGATC
GT50	50	Plate1	B7	BisAmp	CGCGTATCAT
GT51	51	Plate1	C7	BisAmp	GTATCTCTCG
GT52	52	Plate1	D7	BisAmp	GCTCATATGC
GT53	53	Plate1	E7	BisAmp	CACTATGTCG
GT54	54	Plate1	F7	BisAmp	TAGCGCGTAG
GT55	55	Plate1	G7	BisAmp	CGTCACAGTA
GT56	56	Plate1	H7	BisAmp	TCGCGTGAGA
GT57	57	Plate1	A8	BisAmp	TACATCGCTG
GT58	58	Plate1	B8	BisAmp	GTGAGAGACA
GT59	59	Plate1	C8	BisAmp	GACTGTACGT
GT60	60	Plate1	D8	BisAmp	GCACGTAGCT
GT61	61	Plate1	E8	BisAmp	TCACGCTATG
GT62	62	Plate1	F8	BisAmp	CGTACTACGT
GT63	63	Plate1	G8	BisAmp	CAGCTGAGTA
GT64	64	Plate1	H8	BisAmp	GAGATCAGTC
GT65	65	Plate1	A9	BisAmp	TACTGAGCTG
GT66	66	Plate1	B9	BisAmp	TAGTAGCGCG
GT67	67	Plate1	C9	BisAmp	GACGTCTGCT
GT68	68	Plate1	D9	BisAmp	GTACTCGCGA
GT69	69	Plate1	E9	BisAmp	TCTGAGCGCA
GT70	70	Plate1	F9	BisAmp	TAGACGTGCT
GT71	71	Plate1	G9	BisAmp	GTGACTCGTC
GT72	72	Plate1	H9	BisAmp	TCGAGTAGCG
GT73	73	Plate1	A10	BisAmp	CGTATGATGT
GT74	74	Plate1	B10	BisAmp	TAGTCTGTCA
GT75	75	Plate1	C10	BisAmp	TGTCTCTATC
GT76	76	Plate1	D10	BisAmp	CTAGAGTATC
GT77	77	Plate1	E10	BisAmp	TATCATGTGC
GT78	78	Plate1	F10	BisAmp	CATGAGTGTA
GT79	79	Plate1	G10	BisAmp	TGTCGTCATA
GT80	80	Plate1	H10	BisAmp	TATCTCATGC
GT81	81	Plate1	A11	BisAmp	TGTGTCACTA
GT82	82	Plate1	B11	BisAmp	TATCGATGCT
GT83	83	Plate1	C11	BisAmp	TAGAGTCTGT
GT84	84	Plate1	D11	BisAmp	CATGCATCAT
GT85	85	Plate1	E11	BisAmp	TGATCAGTCA
GT86	86	Plate1	F11	BisAmp	CGTCTATGAT
GT87	87	Plate1	G11	BisAmp	GTGATACTGA
GT88	88	Plate1	H11	BisAmp	CTAGATCTGA
GT89	89	Plate1	A12	BisAmp	TATCAGTCTG
GT90	90	Plate1	B12	BisAmp	TCAGATGCTA
GT91	91	Plate1	C12	BisAmp	TATGTACGTG
GT92	92	Plate1	D12	BisAmp	CTATACAGTG
GT93	93	Plate1	E12	BisAmp	TGATACTCTG
GT94	94	Plate1	F12	BisAmp	TCAGCGATAT
GT95	95	Plate1	G12	BisAmp	CTACTGATGA
GT96	96	Plate1	H12	BisAmp	GTAGTACACA
GT97	97	Plate2	A1	BisAmp	TGCTACATCA
GT98	98	Plate2	B1	BisAmp	AGTGTGTCTA
GT99	99	Plate2	C1	BisAmp	TCATATCGCG
GT100	100	Plate2	D1	BisAmp	TACGTATAGC
GT101	101	Plate2	E1	BisAmp	CAGCTATAGC
GT102	102	Plate2	F1	BisAmp	TCGATGCGCT
GT103	103	Plate2	G1	BisAmp	GCACGCGTAT
GT104	104	Plate2	H1	BisAmp	GCAGTATGCG
GT105	105	Plate2	A2	BisAmp	TGATAGAGAG
GT106	106	Plate2	B2	BisAmp	GCTACTAGCG
GT107	107	Plate2	C2	BisAmp	TGCGAGACGT
GT108	108	Plate2	D2	BisAmp	CGATGACAGA
GT109	109	Plate2	E2	BisAmp	GACTCATGCT
GT110	110	Plate2	F2	BisAmp	GTCTGATACG
GT111	111	Plate2	G2	BisAmp	ACTAGCTGTC
GT112	112	Plate2	H2	BisAmp	GCGTAGACGA
GT113	113	Plate2	A3	BisAmp	CTCAGCAGTG
GT114	114	Plate2	B3	BisAmp	CAGTCTACAT
GT115	115	Plate2	C3	BisAmp	TACTGCAGCG
GT116	116	Plate2	D3	BisAmp	TACACAGTAG
GT117	117	Plate2	E3	BisAmp	CACATACAGT
GT118	118	Plate2	F3	BisAmp	CACAGTGATG
GT119	119	Plate2	G3	BisAmp	CGAGCTAGCA
GT120	120	Plate2	H3	BisAmp	GAGACTATGC
GT121	121	Plate2	A4	BisAmp	CAGAGCTAGT
GT122	122	Plate2	B4	BisAmp	CGCAGAGCAT
GT123	123	Plate2	C4	BisAmp	TGTACAGCGA
GT124	124	Plate2	D4	BisAmp	ACGTCAGTAT
GT125	125	Plate2	E4	BisAmp	TCACAGCATA
GT126	126	Plate2	F4	BisAmp	ACTGCGTGTC
GT127	127	Plate2	G4	BisAmp	CGATCGACTG
GT128	128	Plate2	H4	BisAmp	GCGAGATGTA
GT129	129	Plate2	A5	BisAmp	CTGATGCAGA
GT130	130	Plate2	B5	BisAmp	GTGACGTACG
GT131	131	Plate2	C5	BisAmp	CGACGCTGAT
GT132	132	Plate2	D5	BisAmp	CTACGATCAG
GT133	133	Plate2	E5	BisAmp	GCACTAGACA
GT134	134	Plate2	F5	BisAmp	CTAGCAGATG
GT135	135	Plate2	G5	BisAmp	CATGATACGC
GT136	136	Plate2	H5	BisAmp	GCAGCTGTCA
GT137	137	Plate2	A6	BisAmp	ACGTATCATC
GT138	138	Plate2	B6	BisAmp	AGTATCGTAC
GT139	139	Plate2	C6	BisAmp	GATACACTGA
GT140	140	Plate2	D6	BisAmp	GACTAGTCAG
GT141	141	Plate2	E6	BisAmp	GATGACTACG
GT142	142	Plate2	F6	BisAmp	CAGAGAGTCA
GT143	143	Plate2	G6	BisAmp	TCGATCGACA
GT144	144	Plate2	H6	BisAmp	ACTGATGTAG
GT145	145	Plate2	A7	BisAmp	ACTCGATAGT
GT146	146	Plate2	B7	BisAmp	GACGATCGCA
GT147	147	Plate2	C7	BisAmp	TCATCATGCG
GT148	148	Plate2	D7	BisAmp	ACATGTCTGA
GT149	149	Plate2	E7	BisAmp	AGTCATCGCA
GT150	150	Plate2	F7	BisAmp	TAGCATACAG
GT151	151	Plate2	G7	BisAmp	AGAGTCGCGT
GT152	152	Plate2	H7	BisAmp	TCTACGACAT
GT153	153	Plate2	A8	BisAmp	CACGAGATGA
GT154	154	Plate2	B8	BisAmp	ACGCACATAT
GT155	155	Plate2	C8	BisAmp	ACGTGCTCTG
GT156	156	Plate2	D8	BisAmp	ACGATCACAT
GT157	157	Plate2	E8	BisAmp	AGTGTACTCA
GT158	158	Plate2	F8	BisAmp	TGATGTATGT
GT159	159	Plate2	G8	BisAmp	GATATATGTC
GT160	160	Plate2	H8	BisAmp	TAGTACTAGA
GT161	161	Plate2	A9	BisAmp	TATAGAGATC
GT162	162	Plate2	B9	BisAmp	TCGATATCTA
GT163	163	Plate2	C9	BisAmp	TACATGATAG
GT164	164	Plate2	D9	BisAmp	TGAGATCATA
GT165	165	Plate2	E9	BisAmp	CTACATACTA
GT166	166	Plate2	F9	BisAmp	ATCAGTGTAT
GT167	167	Plate2	G9	BisAmp	ATCATATCTC
GT168	168	Plate2	H9	BisAmp	AGTAGATCAT
GT169	169	Plate2	A10	BisAmp	ACATAGTATC
GT170	170	Plate2	B10	BisAmp	ATGTATAGTC
GT171	171	Plate2	C10	BisAmp	ACAGTCATAT
GT172	172	Plate2	D10	BisAmp	ACATATACGT
GT173	173	Plate2	E10	BisAmp	AGCATCTATA
GT174	174	Plate2	F10	BisAmp	AGACTATATC
GT175	175	Plate2	G10	BisAmp	CAGCATCTAG
GT176	176	Plate2	H10	BisAmp	CGAGACGACA
GT177	177	Plate2	A11	BisAmp	ATCACTCATA
GT178	178	Plate2	B11	BisAmp	AGCTCTGTGA
GT179	179	Plate2	C11	BisAmp	ATGTCATGCT
GT180	180	Plate2	D11	BisAmp	GCTGACAGAG
GT181	181	Plate2	E11	BisAmp	ATACAGTCTC
GT182	182	Plate2	F11	BisAmp	CATAGACGTG
GT183	183	Plate2	G11	BisAmp	AGAGATATCA
GT184	184	Plate2	H11	BisAmp	ATGCTGCGCT
GT185	185	Plate2	A12	BisAmp	AGTCAGACGC
GT186	186	Plate2	B12	BisAmp	ACGATACACT
GT187	187	Plate2	C12	BisAmp	AGCGAGTATG
GT188	188	Plate2	D12	BisAmp	ATCGCTACAT
GT189	189	Plate2	E12	BisAmp	ATGCTAGAGA
GT190	190	Plate2	F12	BisAmp	AGCAGTACTC
GT191	191	Plate2	G12	BisAmp	ATCTAGATCA
GT192	192	Plate2	H12	BisAmp	ATCGCATAGA
GT193	193	Plate3	A1	BisAmp	TTGTTGCTGT
GT194	194	Plate3	B1	BisAmp	GTGTGGTTGT
GT195	195	Plate3	C1	BisAmp	TAGGTGGAAT
GT196	196	Plate3	D1	BisAmp	TGTAGGTGGA
GT197	197	Plate3	E1	BisAmp	TTAGTGGTGA
GT198	198	Plate3	F1	BisAmp	GTGAAGGTAA
GT199	199	Plate3	G1	BisAmp	TGTTGTGGTA
GT200	200	Plate3	H1	BisAmp	GTTGATGAGT
GT201	201	Plate3	A2	BisAmp	GGTCAGTGTA
GT202	202	Plate3	B2	BisAmp	GTAATGGAGT
GT203	203	Plate3	C2	BisAmp	CTCGTTATTC
GT204	204	Plate3	D2	BisAmp	GGAAGTAAGG
GT205	205	Plate3	E2	BisAmp	CGGTGTGTGT
GT206	206	Plate3	F2	BisAmp	CGTCTTCTTA
GT207	207	Plate3	G2	BisAmp	TGTGAATCTC
GT208	208	Plate3	H2	BisAmp	CTAATCGTGT
GT209	209	Plate3	A3	BisAmp	CTCTTAGTTC
GT210	210	Plate3	B3	BisAmp	GGATAGGATC
GT211	211	Plate3	C3	BisAmp	GGTGTCTTGT
GT212	212	Plate3	D3	BisAmp	GATGGTTGTA
GT213	213	Plate3	E3	BisAmp	CCTCGTTGTT
GT214	214	Plate3	F3	BisAmp	GGTTGGAGTT
GT215	215	Plate3	G3	BisAmp	TGGTGTCCGT
GT216	216	Plate3	H3	BisAmp	CGTTAGCGTA
GT217	217	Plate3	A4	BisAmp	TACTAGGATC
GT218	218	Plate3	B4	BisAmp	GTCTCAATGT
GT219	219	Plate3	C4	BisAmp	GATGAGGTAT
GT220	220	Plate3	D4	BisAmp	GGTGTTAGTG
GT221	221	Plate3	E4	BisAmp	CATTCTCTGA
GT222	222	Plate3	F4	BisAmp	CATCTGGAGT
GT223	223	Plate3	G4	BisAmp	GAATGGAAGA
GT224	224	Plate3	H4	BisAmp	GGCTGTGATC
GT225	225	Plate3	A5	BisAmp	TGGTGCTGGA
GT226	226	Plate3	B5	BisAmp	TATGGTAAGG
GT227	227	Plate3	C5	BisAmp	GTTCGATTGT
GT228	228	Plate3	D5	BisAmp	GGTAGAATGA
GT229	229	Plate3	E5	BisAmp	TTCTCATCGT
GT230	230	Plate3	F5	BisAmp	CTCAATCGTA
GT231	231	Plate3	G5	BisAmp	CGCTAATGTA
GT232	232	Plate3	H5	BisAmp	GCGTCTGAAT
GT233	233	Plate3	A6	BisAmp	TTCTGTTGCC
GT234	234	Plate3	B6	BisAmp	TTGTCCTTGC
GT235	235	Plate3	C6	BisAmp	CCTGTGTAGA
GT236	236	Plate3	D6	BisAmp	GATAAGAAGG
GT237	237	Plate3	E6	BisAmp	CAGGTCACAT
GT238	238	Plate3	F6	BisAmp	GCCATGTCAT
GT239	239	Plate3	G6	BisAmp	TCTGCCTATA
GT240	240	Plate3	H6	BisAmp	CTTAGTTCGC
GT241	241	Plate3	A7	BisAmp	CGTAATGAGC
GT242	242	Plate3	B7	BisAmp	TTGCTTAGTC
GT243	243	Plate3	C7	BisAmp	TCTTGTTCAC
GT244	244	Plate3	D7	BisAmp	GTGGCTTCGT
GT245	245	Plate3	E7	BisAmp	TGTTCGATAG
GT246	246	Plate3	F7	BisAmp	TCATTCAGTG
GT247	247	Plate3	G7	BisAmp	GTGGAGAGCT
GT248	248	Plate3	H7	BisAmp	GTAGAAGTGG
GT249	249	Plate3	A8	BisAmp	TGGAGCATGT
GT250	250	Plate3	B8	BisAmp	GAAGGAGATA
GT251	251	Plate3	C8	BisAmp	CGAATGTATG
GT252	252	Plate3	D8	BisAmp	TCGTGAATGA
GT253	253	Plate3	E8	BisAmp	GAATAGCTGA
GT254	254	Plate3	F8	BisAmp	TTGTCACATC
GT255	255	Plate3	G8	BisAmp	CTGGAGGCTA
GT256	256	Plate3	H8	BisAmp	TGTCAGCTTA
GT257	257	Plate3	A9	BisAmp	GTTCTTCGTA
GT258	258	Plate3	B9	BisAmp	TTACACGTTC
GT259	259	Plate3	C9	BisAmp	GTAGCCAGTA
GT260	260	Plate3	D9	BisAmp	TGAGAAGGTA
GT261	261	Plate3	E9	BisAmp	CCATATGATC
GT262	262	Plate3	F9	BisAmp	CGATCCTATA
GT263	263	Plate3	G9	BisAmp	TGACTAGCTT
GT264	264	Plate3	H9	BisAmp	TAACTCTGCT
GT265	265	Plate3	A10	BisAmp	TCGAATGTGC
GT266	266	Plate3	B10	BisAmp	TCGCTGAACA
GT267	267	Plate3	C10	BisAmp	GCGTTATTGC
GT268	268	Plate3	D10	BisAmp	GAACTATCAC
GT269	269	Plate3	E10	BisAmp	TCGAGGTACT
GT270	270	Plate3	F10	BisAmp	TGCGGATGGT
GT271	271	Plate3	G10	BisAmp	TTCGAGCTAT
GT272	272	Plate3	H10	BisAmp	GGTCTGGTGT
GT273	273	Plate3	A11	BisAmp	CTAAGTCATG
GT274	274	Plate3	B11	BisAmp	TTGCAGATCA
GT275	275	Plate3	C11	BisAmp	CTGCGAATGT
GT276	276	Plate3	D11	BisAmp	CTGTTCTAGC
GT277	277	Plate3	E11	BisAmp	CACTTGTGTG
GT278	278	Plate3	F11	BisAmp	TGGATGACAT
GT279	279	Plate3	G11	BisAmp	GATCCTGAGC
GT280	280	Plate3	H11	BisAmp	GTCGGTCTGA
GT281	281	Plate3	A12	BisAmp	TGTTACGATC
GT282	282	Plate3	B12	BisAmp	GTCTTGGCTC
GT283	283	Plate3	C12	BisAmp	GGTCGTGCAT
GT284	284	Plate3	D12	BisAmp	CAGGCTCAGT
GT285	285	Plate3	E12	BisAmp	TAGCTTCACT
GT286	286	Plate3	F12	BisAmp	CAGATGTCCT
GT287	287	Plate3	G12	BisAmp	TTACGCAGTG
GT288	288	Plate3	H12	BisAmp	TTCGTTCCTG
GT289	289	Plate4	A1	BisAmp	CACTGCTTGA
GT290	290	Plate4	B1	BisAmp	TCTAGCGTGG
GT291	291	Plate4	C1	BisAmp	GCATAATCGC
GT292	292	Plate4	D1	BisAmp	GTCGTAACAC
GT293	293	Plate4	E1	BisAmp	GAGATTGCTA
GT294	294	Plate4	F1	BisAmp	GGACAGATGG
GT295	295	Plate4	G1	BisAmp	CTTACGTTGC
GT296	296	Plate4	H1	BisAmp	GTGTTCGGTC
GT297	297	Plate4	A2	BisAmp	CTCAAGAAGC
GT298	298	Plate4	B2	BisAmp	TCTCGGATAG
GT299	299	Plate4	C2	BisAmp	CTCTGGACGA
GT300	300	Plate4	D2	BisAmp	CGAGCATTGT
GT301	301	Plate4	E2	BisAmp	CCAAGAAGAA
GT302	302	Plate4	F2	BisAmp	TCCTTGTTCT
GT303	303	Plate4	G2	BisAmp	GTAACGATGT
GT304	304	Plate4	H2	BisAmp	TGGACTCAGA
GT305	305	Plate4	A3	BisAmp	GGCATCATGC
GT306	306	Plate4	B3	BisAmp	GTATAACGCT
GT307	307	Plate4	C3	BisAmp	GCAGATAAGT
GT308	308	Plate4	D3	BisAmp	GTCGGCTCTA
GT309	309	Plate4	E3	BisAmp	TTCGATAGCA
GT310	310	Plate4	F3	BisAmp	GTCTAGCAGG
GT311	311	Plate4	G3	BisAmp	GGAACACAGG
GT312	312	Plate4	H3	BisAmp	TGGTTCGCTG
GT313	313	Plate4	A4	BisAmp	CACATTAGCG
GT314	314	Plate4	B4	BisAmp	GAAGCGCACT
GT315	315	Plate4	C4	BisAmp	GCATGCCAGT
GT316	316	Plate4	D4	BisAmp	GGAGACTGTA
GT317	317	Plate4	E4	BisAmp	TCGAACTGCA
GT318	318	Plate4	F4	BisAmp	GAGAGGACAT
GT319	319	Plate4	G4	BisAmp	GAGCACGGAA
GT320	320	Plate4	H4	BisAmp	GCTCTAACAT
GT321	321	Plate4	A5	BisAmp	TGCTGGCTTG
GT322	322	Plate4	B5	BisAmp	TGCATGGAGC
GT323	323	Plate4	C5	BisAmp	GTACTAAGAG
GT324	324	Plate4	D5	BisAmp	GAAGTCAAGC
GT325	325	Plate4	E5	BisAmp	GCGCATTATG
GT326	326	Plate4	F5	BisAmp	GTCCAGACAT
GT327	327	Plate4	G5	BisAmp	GAGACCTCTA
GT328	328	Plate4	H5	BisAmp	TTGCACTCAG
GT329	329	Plate4	A6	BisAmp	TGCGGCGATA
GT330	330	Plate4	B6	BisAmp	AGTTGCTAGT
GT331	331	Plate4	C6	BisAmp	AGGATTGAGG
GT332	332	Plate4	D6	BisAmp	CCAGAACAGA
GT333	333	Plate4	E6	BisAmp	CGTCAAGCAT
GT334	334	Plate4	F6	BisAmp	TTGTCGAGAC
GT335	335	Plate4	G6	BisAmp	GACAGGTGAC
GT336	336	Plate4	H6	BisAmp	CTGACAAGTG
GT337	337	Plate4	A7	BisAmp	CACGAAGAGC
GT338	338	Plate4	B7	BisAmp	CATACCTGAT
GT339	339	Plate4	C7	BisAmp	GACGTGCTTC
GT340	340	Plate4	D7	BisAmp	ATTGTGGAGT
GT341	341	Plate4	E7	BisAmp	TCTGGTCTCA
GT342	342	Plate4	F7	BisAmp	AGGTAAGAGG
GT343	343	Plate4	G7	BisAmp	TCCTGACAGA
GT344	344	Plate4	H7	BisAmp	GCACTGTTGC
GT345	345	Plate4	A8	BisAmp	ACCATGAGTC
GT346	346	Plate4	B8	BisAmp	AATGCAGTGT
GT347	347	Plate4	C8	BisAmp	ATATGGTGGA
GT348	348	Plate4	D8	BisAmp	ACTCAGTTAC
GT349	349	Plate4	E8	BisAmp	AAGTGCGATG
GT350	350	Plate4	F8	BisAmp	CCACAGAGTG
GT351	351	Plate4	G8	BisAmp	AGTGGTGATC
GT352	352	Plate4	H8	BisAmp	ACTTCTTAGC
GT353	353	Plate4	A9	BisAmp	GCCACATATA
GT354	354	Plate4	B9	BisAmp	ACGCAGGAGT
GT355	355	Plate4	C9	BisAmp	AATATGCTGC
GT356	356	Plate4	D9	BisAmp	AAGCGTAGAA
GT357	357	Plate4	E9	BisAmp	GACAGCAAGC
GT358	358	Plate4	F9	BisAmp	CTGACCGAGA
GT359	359	Plate4	G9	BisAmp	CGCGACTTGT
GT360	360	Plate4	H9	BisAmp	CATCAACATG
GT361	361	Plate4	A10	BisAmp	TGGCTACGCT
GT362	362	Plate4	B10	BisAmp	ACGCGGACTA
GT363	363	Plate4	C10	BisAmp	AGAGGTCGGA
GT364	364	Plate4	D10	BisAmp	AATCGAGCGT
GT365	365	Plate4	E10	BisAmp	AAGTACACTC
GT366	366	Plate4	F10	BisAmp	AGCTGAATGA
GT367	367	Plate4	G10	BisAmp	ATGCCTATCA
GT368	368	Plate4	H10	BisAmp	ACTGTAGGAC
GT369	369	Plate4	A11	BisAmp	ATAGCCGTGT
GT370	370	Plate4	B11	BisAmp	TCACGACGAA
GT371	371	Plate4	C11	BisAmp	ATCTGTCCAT
GT372	372	Plate4	D11	BisAmp	ACTTAGAGAG
GT373	373	Plate4	E11	BisAmp	AGTGGCAGGT
GT374	374	Plate4	F11	BisAmp	ATGAGGTCGT
GT375	375	Plate4	G11	BisAmp	AGGAGAAGGA
GT376	376	Plate4	H11	BisAmp	ACAACTGCAA
GT377	377	Plate4	A12	BisAmp	ATTAGCGAGT
GT378	378	Plate4	B12	BisAmp	ACAACGAACA
GT379	379	Plate4	C12	BisAmp	AGAGCGCCAA
GT380	380	Plate4	D12	BisAmp	AGGTAGCTCA
GT381	381	Plate4	E12	BisAmp	AACGCCAAGA
GT382	382	Plate4	F12	BisAmp	AAGGTATGAG
GT383	383	Plate4	G12	BisAmp	ATGGAGCACT
GT384	384	Plate4	H12	BisAmp	ACGGTGCTAG
GT385	385	Plate5	A1	BisAmp	CGTCGTGTAT
GT386	386	Plate5	B1	BisAmp	ATGCGTGTGT
GT387	387	Plate5	C1	BisAmp	CGTAGTTGCT
GT388	388	Plate5	D1	BisAmp	TCGTCTGTCG
GT389	389	Plate5	E1	BisAmp	GTGTGTGTGC
GT390	390	Plate5	F1	BisAmp	CGTGTAGCGT
GT391	391	Plate5	G1	BisAmp	TGTACTGTCG
GT392	392	Plate5	H1	BisAmp	TAGCGTGATG
GT393	393	Plate5	A2	BisAmp	GATCGTGAGT
GT394	394	Plate5	B2	BisAmp	ATCAGTCGCT
GT395	395	Plate5	C2	BisAmp	GTAGTCCGCT
GT396	396	Plate5	D2	BisAmp	GTGAGTGCTA
GT397	397	Plate5	E2	BisAmp	TAGTGAGAGC
GT398	398	Plate5	F2	BisAmp	CTGTCACGTG
GT399	399	Plate5	G2	BisAmp	GTCTCTGATC
GT400	400	Plate5	H2	BisAmp	TGTCGTGTGC
GT401	401	Plate5	A3	BisAmp	CGTGCTTGAG
GT402	402	Plate5	B3	BisAmp	TCGTCACATG
GT403	403	Plate5	C3	BisAmp	TGTCTCTCAG
GT404	404	Plate5	D3	BisAmp	TCATGTGTGC
GT405	405	Plate5	E3	BisAmp	TCTCGACGTA
GT406	406	Plate5	F3	BisAmp	TGCGTCGTCA
GT407	407	Plate5	G3	BisAmp	GCGATCCTAT
GT408	408	Plate5	H3	BisAmp	ATGCTGTGCT
GT409	409	Plate5	A4	BisAmp	TGCATGTGTG
GT410	410	Plate5	B4	BisAmp	GTCACTGAGT
GT411	411	Plate5	C4	BisAmp	TCTCGTCTAG
GT412	412	Plate5	D4	BisAmp	GCATCTGAGT
GT413	413	Plate5	E4	BisAmp	TAGTCGTGCG
GT414	414	Plate5	F4	BisAmp	GTCGTCCTGT
GT415	415	Plate5	G4	BisAmp	AGTGCGCTGT
GT416	416	Plate5	H4	BisAmp	GCTAGTGTGC
GT417	417	Plate5	A5	BisAmp	CTCGCATGTG
GT418	418	Plate5	B5	BisAmp	CGAGCTGATG
GT419	419	Plate5	C5	BisAmp	ACGTGACTGT
GT420	420	Plate5	D5	BisAmp	TGATGAGCGA
GT421	421	Plate5	E5	BisAmp	GAGTCATGTC
GT422	422	Plate5	F5	BisAmp	ACTGTCGTCT
GT423	423	Plate5	G5	BisAmp	CAGAGTCAGT
GT424	424	Plate5	H5	BisAmp	GTCTATCGCA
GT425	425	Plate5	A6	BisAmp	GAGCACGTAT
GT426	426	Plate5	B6	BisAmp	TGCTGTCGAG
GT427	427	Plate5	C6	BisAmp	GCACGCTATA
GT428	428	Plate5	D6	BisAmp	GCGCGATCAT
GT429	429	Plate5	E6	BisAmp	CGCTGCTATG
GT430	430	Plate5	F6	BisAmp	TGTGCATCTC
GT431	431	Plate5	G6	BisAmp	CGCGTGCTAT
GT432	432	Plate5	H6	BisAmp	CTGCTGTACG
GT433	433	Plate5	A7	BisAmp	ATGATCCTGC
GT434	434	Plate5	B7	BisAmp	TATCATCGCG
GT435	435	Plate5	C7	BisAmp	CTCTCGGTAT
GT436	436	Plate5	D7	BisAmp	ATATGCGCTC
GT437	437	Plate5	E7	BisAmp	ATGTCGCACT
GT438	438	Plate5	F7	BisAmp	GCGTAGTAGC
GT439	439	Plate5	G7	BisAmp	ACAGTACGTC
GT440	440	Plate5	H7	BisAmp	GTGAGATCGC
GT441	441	Plate5	A8	BisAmp	TCGCTGTACA
GT442	442	Plate5	B8	BisAmp	GAGACAGTGA
GT443	443	Plate5	C8	BisAmp	GTACGTGACT
GT444	444	Plate5	D8	BisAmp	GTAGCTGCAC
GT445	445	Plate5	E8	BisAmp	GCTATGTCAC
GT446	446	Plate5	F8	BisAmp	CTACGTCGTA
GT447	447	Plate5	G8	BisAmp	TGAGTACAGC
GT448	448	Plate5	H8	BisAmp	TCAGTCGAGA
GT449	449	Plate5	A9	BisAmp	GAGCTGTACT
GT450	450	Plate5	B9	BisAmp	AGCGCGTAGT
GT451	451	Plate5	C9	BisAmp	TCTGCTGACG
GT452	452	Plate5	D9	BisAmp	TCGCGAGTAC
GT453	453	Plate5	E9	BisAmp	AGCGCATCTG
GT454	454	Plate5	F9	BisAmp	CGTGCTTAGA
GT455	455	Plate5	G9	BisAmp	CTCGTCGTGA
GT456	456	Plate5	H9	BisAmp	GTAGCGTCGA
GT457	457	Plate5	A10	BisAmp	TGATGTCGTA
GT458	458	Plate5	B10	BisAmp	CTGTCATAGT
GT459	459	Plate5	C10	BisAmp	TCTATCTGTC
GT460	460	Plate5	D10	BisAmp	AGTATCCTAG
GT461	461	Plate5	E10	BisAmp	ATGTGCTATC
GT462	462	Plate5	F10	BisAmp	AGTGTACATG
GT463	463	Plate5	G10	BisAmp	GTCATATGTC
GT464	464	Plate5	H10	BisAmp	TCATGCTATC
GT465	465	Plate5	A11	BisAmp	TCACTATGTG
GT466	466	Plate5	B11	BisAmp	GATGCTTATC
GT467	467	Plate6	C11	BisAmp	GTCTGTTAGA
GT468	468	Plate7	D11	BisAmp	CATCATCATG
GT469	469	Plate8	E11	BisAmp	CAGTCATGAT
GT470	470	Plate9	F11	BisAmp	TATGATCGTC
GT471	471	Plate10	G11	BisAmp	TACTGAGTGA
GT472	472	Plate11	H11	BisAmp	ATCTGACTAG
GT473	473	Plate12	A12	BisAmp	AGTCTGTATC
GT474	474	Plate13	B12	BisAmp	ATGCTATCAG
GT475	475	Plate14	C12	BisAmp	TACGTGTATG
GT476	476	Plate15	D12	BisAmp	ACAGTGCTAT
GT477	477	Plate16	E12	BisAmp	ACTCTGTGAT
GT478	478	Plate17	F12	BisAmp	CGATATTCAG
